# Supplementary material for: Investigation of Gene Regulatory Networks Associated with Autism Spectrum Disorder Based on MiRNA Expression in China
Source: PLoS One. 2015 Jun 10;10(6):e0129052. doi: 10.1371/journal.pone.0129052 (PMC4462583; doi:10.1371/journal.pone.0129052)
Supplement: S1 Table — (XLSX) [file pone.0129052.s001.xlsx]

## Sheet: patients vs. controls (up)
miRNA ID	Accession numbera	control 1	control 2	control 3	control 4	control 5	Mean±SD	patient 1	patient 2	patient 3	patient 4	patient 5	Mean±SD	p-value
hsa-miR-1273c	MIMAT0015017	9.03108	9.20482	10.629	11.962	13.2501	10.815±1.807	10.0451	11.6515	12.6056	13.557	13.7693	12.326±1.528	0
hsa-miR-4299	MIMAT0016851	9.79677	9.94815	11.5893	12.9921	13.0318	11.472±1.572	11.9477	12.5344	12.1576	13.5215	13.7163	12.776±0.801	2.96443e-05
hsa-miR-5739	MIMAT0023116	12.3046	11.8173	9.20836	9.90633	9.85662	10.619±1.356	14.4221	13.7693	9.87943	9.7418	9.89307	11.541±2.344	0.000335968
hsa-miR-6086	MIMAT0023711	11.4479	11.2582	12.9575	12.701	12.224	12.118±0.749	13.7163	13.2049	12.8806	12.701	12.9575	13.092±0.393	0.000479249
hsa-miR-494	MIMAT0002816	11.0888	10.8414	15.7412	15.888	15.8165	13.875±2.658	12.8531	14.3002	15.8165	15.5565	15.6518	14.836±1.261	0.000686759
hsa-miR-4270	MIMAT0016900	14.3002	14.1108	14.4221	14.92	14.92	14.535±0.369	15.3235	15.5565	14.92	15.5565	15.6518	15.402±0.295	0.000805336
hsa-miR-642a-3p	MIMAT0020924	10.8475	10.5048	12.4236	11.7672	12.2798	11.565±0.856	12.0514	12.5017	12.173	12.7668	12.9921	12.497±0.394	0.000810277
hsa-miR-4516	MIMAT0019053	15.3235	15.1931	10.7378	11.2582	11.5658	12.816±2.250	15.888	15.1931	10.9269	11.886	12.173	13.213±2.188	0.00110672
hsa-miR-4436a	MIMAT0018952	9.07213	9.23745	10.4455	10.7535	10.671	10.036±0.814	10.9575	11.1208	10.7691	10.9794	11.0761	10.981±0.136	0.00154644
hsa-miR-1246	MIMAT0005898	9.50581	9.04056	12.0169	12.5344	12.7434	11.168±1.758	10.8475	11.552	12.5615	12.6683	12.5729	12.040±0.808	0.00205534
hsa-miR-575	MIMAT0003240	10.9723	10.6432	11.6708	11.4817	11.7824	11.310±0.485	12.1576	11.9005	11.6289	12.2012	12.5344	12.085±0.340	0.00282115
hsa-miR-4721	MIMAT0019835	12.1362	11.4631	11.7285	11.552	11.6943	11.715±0.259	11.962	13.1518	11.7672	12.5729	12.4236	12.376±0.544	0.00376482
hsa-miR-483-5p	MIMAT0004761	10.4712	10.0651	13.2049	12.5017	12.1362	11.676±1.349	12.3581	11.791	13.1518	12.3581	12.3739	12.407±0.485	0.00437747
hsa-miR-1249	MIMAT0005901	11.2958	10.9575	11.4189	10.666	11.4016	11.148±0.327	10.5959	9.96149	11.5226	12.8531	12.8107	11.549±1.296	0.00440711
hsa-miR-4443	MIMAT0018961	9.31317	9.61829	9.14262	10.2033	11.0468	9.865±0.774	11.3221	10.4264	10.0233	10.2524	10.5974	10.524±0.494	0.00450099
hsa-miR-921	MIMAT0004971	10.0757	9.66809	9.95034	10.1437	10.6326	10.094±0.352	10.1886	11.2923	10.4663	10.9123	10.8648	10.745±0.427	0.00560771
hsa-miR-34b-3p	MIMAT0004676	9.45728	10.5344	9.42322	11.886	10.0597	10.272±1.012	10.3393	11.4817	9.93325	11.4992	10.6432	10.779±0.696	0.00590909
hsa-miR-6125	MIMAT0024598	15.4476	15.4476	11.7562	11.2993	11.4702	13.084±2.164	15.4476	15.3235	11.9311	11.8117	11.7672	13.256±1.945	0.00601779
hsa-miR-4669	MIMAT0019749	11.5893	11.4906	10.5989	11.5226	11.353	11.311±0.407	13.1518	12.4786	11.0995	11.4189	11.6213	11.954±0.842	0.00689723
hsa-miR-34c-3p	MIMAT0004677	9.28077	9.54911	10.3048	11.0193	11.436	10.318±0.923	9.77865	10.3949	11.0526	11.6213	11.5893	10.887±0.795	0.00762352
hsa-miR-4728-5p	MIMAT0019849	11.4817	11.0681	12.7434	11.7285	11.7562	11.756±0.617	11.4479	12.3158	12.7434	12.5344	12.3581	12.280±0.495	0.00806324
hsa-miR-564	MIMAT0003228	9.85058	9.78904	10.0268	10.2698	10.4436	10.076±0.278	10.1352	10.7013	10.4285	11.0123	11.1164	10.679±0.497	0.00831028
hsa-miR-574-5p	MIMAT0004795	8.46281	9.4363	11.6869	12.5615	11.886	10.807±1.760	9.86008	11.1763	12.0942	11.8642	11.6708	11.333±0.890	0.00873024
hsa-miR-4788	MIMAT0019958	11.5226	11.3276	12.0742	13.2333	13.4637	12.324±0.978	12.9156	12.5615	12.3739	13.3831	13.4637	12.940±0.483	0.00963439
a: Accession numbers were obtained from miRBase database (http://www.mirbase.org/)

## Sheet: patients vs. controls (down)
miRNA ID	Accession numbera	control 1	control 2	control 3	control 4	control 5	Mean±SD	patient 1	patient 2	patient 3	patient 4	patient 5	Mean±SD	p-value
hsa-miR-451a	MIMAT0001631	12.1882	11.9477	11.231	15.4476	14.6713	13.097±1.846	10.7013	11.307	11.1688	14.3002	13.0617	12.108±1.518	1.48221e-05
hsa-miR-16-5p	MIMAT0000069	11.4906	13.4637	15.4476	15.5565	15.5565	14.303±1.807	11.6	10.5086	15.1931	15.5565	15.1931	13.610±2.370	0.000750988
hsa-miR-940	MIMAT0004983	11.8388	11.7439	12.8531	13.5215	13.0617	12.604±0.781	10.89	10.4017	11.8642	13.1518	12.8531	11.832±1.196	0.000914032
hsa-miR-574-3p	MIMAT0003239	11.6515	13.2333	14.8113	14.3002	13.7163	13.543±1.213	11.4992	12.44	14.4221	13.2668	13.2049	12.967±1.083	0.00120059
hsa-let-7d-5p	MIMAT0000065	10.0244	13.1289	13.2668	12.8806	13.2049	12.501±1.392	10.571	9.72741	13.3299	12.6363	12.6056	11.774±1.540	0.00121542
hsa-let-7a-5p	MIMAT0000062	10.0026	13.3299	12.5615	13.4637	13.6754	12.607±1.515	10.7139	9.98584	13.3831	13.0617	12.8806	12.005±1.543	0.00144763
hsa-let-7f-5p	MIMAT0000067	8.86434	11.9951	9.77643	12.8107	12.8915	11.268±1.840	9.07615	9.47274	11.3762	12.462	12.2673	10.931±1.573	0.00188241
hsa-miR-92a-3p	MIMAT0000092	10.2413	11.2797	12.462	12.0942	12.2576	11.667±0.915	9.99556	9.63345	12.3046	11.6419	11.6289	11.041±1.159	0.00317194
hsa-miR-3613-3p	MIMAT0017991	11.1823	10.9422	12.1187	11.8642	11.9477	11.611±0.516	10.6032	10.3578	11.6943	11.2413	11.2503	11.029±0.540	0.00412549
hsa-miR-20a-5p	MIMAT0000075	10.9631	13.1289	11.3819	13.0318	13.1518	12.332±1.069	11.1619	10.4522	11.9384	12.7434	12.701	11.799±0.993	0.0044664
hsa-miR-1228-3p	MIMAT0005583	10.7666	10.9495	12.5729	14.1108	13.557	12.391±1.506	10.4626	10.4876	11.9065	13.6754	13.9443	12.095±1.673	0.00594368
hsa-miR-3935	MIMAT0018350	11.333	13.2668	15.1931	15.3235	15.1931	14.062±1.749	11.7672	12.8806	15.3235	14.6713	14.6713	13.863±1.483	0.00635375
hsa-miR-4700-3p	MIMAT0019797	11.7989	11.4702	10.89	11.192	11.2503	11.320±0.338	10.6754	10.4626	11.0681	10.8648	10.7378	10.762±0.225	0.00645257
hsa-miR-15b-5p	MIMAT0000417	9.50908	10.4876	10.9005	11.9124	12.44	11.050±1.161	9.64015	9.18574	11.9477	11.3705	11.5226	10.733±1.234	0.00652668
hsa-miR-15a-5p	MIMAT0000068	9.99195	10.9631	12.8915	12.3739	12.5729	11.759±1.233	10.1483	9.67207	12.5344	12.0942	12.0514	11.300±1.294	0.0069417
hsa-miR-4436b-5p	MIMAT0019940	11.0888	12.701	12.6472	12.1576	10.6754	11.854±0.924	11.0468	12.2673	11.7562	11.3221	10.7962	11.438±0.585	0.00742589
hsa-miR-4665-5p	MIMAT0019739	12.8806	12.5017	12.5344	10.1997	9.98114	11.620±1.406	12.1362	11.6869	12.9921	10.2814	10.5086	11.521±1.133	0.00744071
hsa-miR-19b-3p	MIMAT0000074	9.82996	10.2923	11.7143	11.9477	12.5017	11.257±1.140	9.72571	9.73335	11.6052	11.6515	11.7285	10.889±1.059	0.00810277
hsa-miR-103a-3p	MIMAT0000101	11.2958	11.2081	13.7163	12.7668	12.9575	12.390±1.097	11.1823	10.4847	13.292	12.4236	12.44	11.965±1.118	0.00912055
hsa-miR-195-5p	MIMAT0000461	9.31078	9.87398	10.1012	12.9575	12.6683	10.982±1.699	9.67154	9.40679	10.9891	12.6472	11.791	10.901±1.378	0.00927866
a: Accession numbers were obtained from miRBase database (http://www.mirbase.org/)
